# Supplementary material for: Vitamin D Supplementation and Adherence to World Cancer Research Fund (WCRF) Diet Recommendations for Colorectal Cancer Prevention: A Nested Prospective Cohort Study of a Phase II Randomized Trial
Source: Biomedicines. 2023 Jun 20;11(6):1766. doi: 10.3390/biomedicines11061766 (PMC10296113; doi:10.3390/biomedicines11061766)
Supplement: Supplementary file 1 [file biomedicines-11-01766-s001.zip]

Archive with 1 entries (1 files):
- biomedicines-2390187-supplementary.pdf
